# Supplementary material for: Improvement in Thermochromic Offset Print UV Stability by Applying PCL Nanocomposite Coatings
Source: Polymers (Basel). 2022 Apr 6;14(7):1484. doi: 10.3390/polym14071484 (PMC9002658; doi:10.3390/polym14071484)
Supplement: Supplementary file 1 [file polymers-14-01484-s001.zip]

Archive with 1 entries (1 files):
- polymers-1665440-supplementary.pdf
